# Supplementary material for: Pharmacological Significance, Medicinal Use, and Toxicity of Extracted and Isolated Compounds from Euphorbia Species Found in Southern Africa: A Review
Source: Plants (Basel). 2025 Feb 5;14(3):469. doi: 10.3390/plants14030469 (PMC11821031; doi:10.3390/plants14030469)
Supplement: Supplementary file 1 [file plants-14-00469-s001.zip]

Archive with 1 entries (1 files):
- plants-3355477-supplementary.pdf
